# Supplementary material for: Brownian motion data augmentation: a method to push neural network performance on nanopore sensors
Source: Bioinformatics. 2025 May 29;41(6):btaf323. doi: 10.1093/bioinformatics/btaf323 (PMC12208072; doi:10.1093/bioinformatics/btaf323)
Supplement: btaf323_Supplementary_Data [file btaf323_supplementary_data.zip]

Archive with 2 entries (2 files):
- SI.pdf
- Supplementary Information.pdf
